# Supplementary material for: Development and Validation of the CARRA-VID Prognostic Score: C Reactive Protein to Albumin Ratio, Red Blood Cell Distribution Width and Age-Based Score for Prognostication of Hospitalized COVID-19 Patients
Source: Viruses. 2025 Apr 27;17(5):629. doi: 10.3390/v17050629 (PMC12115730; doi:10.3390/v17050629)
Supplement: Supplementary file 1 [file viruses-17-00629-s001.zip]

Archive with 2 entries (2 files):
- viruses-3587946-Supplementary-S1-CARRA-VID calcuator.xlsx
- viruses-3587946-Supplementary-S2.pdf
