# Supplementary material for: Development and Validation of the CARRA-VID Prognostic Score: C Reactive Protein to Albumin Ratio, Red Blood Cell Distribution Width and Age-Based Score for Prognostication of Hospitalized COVID-19 Patients
Source: Viruses. 2025 Apr 27;17(5):629. doi: 10.3390/v17050629 (PMC12115730; doi:10.3390/v17050629)
Supplement: Supplementary file 1 [file viruses-17-00629-s001.zip › viruses-3587946-Supplementary-S1-CARRA-VID calcuator.xlsx]

## Sheet: Calculator
		Input data:	Change unit:
CRP			mg/L				ALB units:	CRP units:	Score:	Risk nm:
Albumin			g/L				g/L	mg/L		Risk name:
RDW-CV			%				g/dL	mg/dL		Mortality:
Age			years							Simpl risk:
										Risk name:
							1	Very low	2.7	Mortality:
	CARRA-VID score:		points				2	Low	10.7
	Risk category:						3	Intermediate-1	30.9
	Estimated 30-days mortality:		%				4	Intermediate-2	47.1	Low	8.4
							5	High	61.9	Intermediate	34.1
	Simplified risk category:						6	Very high	89.7	High	63.6
	Estimated 30-days mortality:		%

## Sheet: Description
This is the accompanying supplementary file for the paper:
Development and validation of the CARRA-VID prognostic score: C reactive protein to Albumin Ratio, Red blood cell distribution width and Age based score for prognostication of hospitalized COVID-19 patients
Points are assigned for CRP to albumin ratio (CRP in mg/L and albumin in g/L) in a following way:
<1 (assigned 0 points), ≥1 to <3 (assigned 2), ≥3 to <6 (assigned 3 points) and ≥6 (assigned 5 points)
Points are assigned for RDW (RDW-CV in %) in a following way:
<13% (assigned 0 points), ≥13% to <14% (assigned 1 point), ≥14% to <15% (assigned 2 points), ≥15% to <16% (assigned 3 points) and ≥16% (assigned 4 points)
Points are assigned for age in a following way:
<60 years (assigned 0 points), ≥60 to <70 years (assigned 1 point), ≥70 to <85 (assigned 3 points) and ≥85 years (assigned 5 points)
Cumulative score is obtained by summarizing scores obtained for CRP to albumin ratio, RDW and age.
CARRA-VID score categories are defined in a following way:
very low risk (0-2 cumulative points), low risk (3-4 cumulative points), intermediate-1 risk (5-7 points), intermediate-2 (8 points), high risk (9-12 points) and very high risk (13-14 points)
30-day mortality rates observed in the development cohort were:
Very low risk - 2.7%
Low risk - 10.7%
Intermediate-1 risk - 30.9%
Intermediate-2 risk - 47.1%
High risk - 61.9%
Very high risk - 89.7%
